# Supplementary material for: The Effect of Charcoal-Based Dentifrice and Conventional Whitening Toothpaste on the Color Stability and Surface Roughness of Composite Resin: A Systematic Review of In Vitro Studies
Source: Dent J (Basel). 2024 Mar 1;12(3):58. doi: 10.3390/dj12030058 (PMC10969454; doi:10.3390/dj12030058)
Supplement: Supplementary file 1 [file dentistry-12-00058-s001.zip]

Archive with 1 entries (1 files):
- dentistry-2711221-supplementary.pdf
